# Supplementary material for: Gut microbiota shape diurnal rhythms of amino acid metabolism in the mouse prefrontal cortex
Source: Mol Metab. 2026 Jan 12;104:102319. doi: 10.1016/j.molmet.2026.102319 (PMC12865551; doi:10.1016/j.molmet.2026.102319)
Supplement: Table S1 — Raw prefrontal cortex (PFC) metabolomics data. Area values for each metabolite identified at Levels 1 and 2a. The first column indicates the treatment group and time point, and the second column contains the unique sample ID. [file mmc1.csv]

Group	Sample	1_Methyladenosine	Methylhistidine	4_Guanidinobutanoic_acid	4_Hydroxybenzaldehyde	L_Acetylcarnitine	Adenosine	3_AMP	Anserine	L_Arginine	L_Carnitine	Carnosine	Citicoline	Choline	Cytidine_monophosphate	Creatine	Creatinine	Cytidine	Glutamic_acid	Glutamine	Glutathione	Oxidized_glutathione	Guanine	Hexose_dimer	Histidine	Hypoxanthine	Inosinic_acid	Indole_3_carboxaldehyde	Inosine	Isovalerylcarnitine	Lysine	Malic_acid	Methionine	Methionine_sulfoxide	N_a_Acetyl_L_arginine	N_Acetyl_L_aspartic_acid	N_Acetyl_L_glutamic_acid	N_Acetylglutamine	N_Acetylneuraminic_acid	Niacinamide	Pantothenic_acid	Phenylalanine	Phosphorylcholine	Proline	Propionylcarnitine	Pyridoxal	1_2_3_Trihydroxybenzene	Pyroglutamic_acid	Serine
CV_ZT5	CV_6	7433092	1576585	8201370	8126626	62464957	976598	72121	936811	5032994	343300023	3845449	744214	2779597791	377699	22412150	569196	1083585	174596375	65576086	291831	1364267	32121578	496030	56226876	706689156	45648	2913159	63046964	991923	552737	3521382	898091	133869	6093357	236619048	629850	5610072	2388415	994584860	1749291	2598441	1124471461	139870072	2174808	9685835	1576492	158929968	10972352
CV_ZT5	CV_7	5159694	1145236	5727199	4491523	60938029	1055255	7714830	877085	2609771	273601130	2341280	1089877	1690295090	709870	17873148	472327	254858	135614665	57649754	513976	2129061	13084472	269829	33064469	625017981	10107373	1620772	24868376	648153	289592	1818222	352275	74405	4812498	200230397	455579	3787677	1596331	866085545	1083230	946363	871015205	69741976	894358	1630792	309010	86763730	6294833
CV_ZT5	CV_8	4639448	1256950	5726223	4559803	89527980	194231	3760509	889895	3109393	310529729	2818513	650675	1772014478	1052725	19602130	493969	319475	145232441	57029251	316471	964079	20616213	125982	37181182	614148256	5213278	1268097	55709424	1153356	320388	1927783	427628	81916	5264543	206176967	482154	4580732	1669054	857796909	1223627	1136097	1046704858	70883341	561262	826625	529164	89509675	7442338
CV_ZT5	CV_9	3369534	900351	7620019	6744864	80908546	1805167	129297	1093677	2670083	197683638	6426426	475947	1930514500	370633	15466336	398072	843471	111592308	46880863	117204	1869598	31395530	225821	28092781	425724952	17901	2635022	38118108	1052582	395385	1820075	341758	282671	3974764	127967312	485075	3840423	1763202	674198217	1381539	1296818	961578413	64191493	98532	4579064	1301191	55314856	5999495
CV_ZT5	CV_10	4253315	885708	5456656	4222970	85505830	166371	141975	856370	4254904	253067393	2642197	753109	1871055688	319575	17180254	437219	763161	134907114	50900516	538192	1530404	15728293	199514	40006558	698526972	63281	1433271	52751740	793831	553239	5370051	676375	80926	4810058	61486146	489012	4659148	2208876	793711710	1149690	2043949	1390371532	106652497	609519	8579333	2101952	166618303	10916613
CV_ZT5	CV_11	4365966	766840	4183823	3462584	151303311	2446	136829	850752	3879914	194668973	2464293	498319	2059504118	234770	17308918	450275	109864	149896538	59225252	346537	1564276	19145510	126949	35992192	670884722	928969	735719	53023944	654058	553813	10754205	597060	60769	4520467	37883796	449826	5710917	2333545	781690095	1128173	1681225	1431337047	121993205	411615	1807435	986954	161751720	9464498
CV_ZT5	CV_12	7259188	1086352	7290263	8011727	92510460	2673	64666	1178511	6263045	317121420	6214471	92152	3257495008	281758	23812638	663716	1180031	178708343	78237278	186758	584593	29670291	769299	56722571	768966876	18892	2288610	80147440	1321024	717870	12451036	1186004	104909	5996704	94877738	619700	7424387	2834600	1074597968	1768613	3667699	1480080173	180580725	101308	7954574	958600	287299910	14179216
CV_ZT5	CV_13	3648191	904450	4883814	4064788	142433364	76750	139919	816356	3633576	223117252	2531171	542146	1831350853	231345	17792408	439085	808290	147868159	54701327	797673	1592074	10487121	311101	36630733	697014075	51706	874492	52741544	1074132	449854	6001092	530473	46735	4111182	6267248	424244	3487244	2068384	752472159	1128804	1419229	1363207362	83438257	263485	10851079	1323143	141431600	12136964
CV_ZT11	CV_16	4015236	1335187	3766599	3659527	176629773	855620	165598	945604	3296746	201754573	3453434	581365	1966384563	282286	16935718	383279	749807	149545129	46712655	2903792	1810221	29772154	261340	38940518	557672001	65277	928868	52510060	1018351	441447	3384545	458420	35630	3809209	67059845	425505	4029958	2342150	761035659	922643	1374729	1362723447	78361996	183193	10589308	1701342	105266884	9702238
CV_ZT11	CV_17	3911135	1977826	5080735	4598055	184772691	1477869	9877948	926399	2443594	233517086	2251293	759301	1385337424	856448	17260292	486923	319384	145478589	48424145	3830016	1290345	16565079	134609	43424788	480835202	10457889	1254099	22672048	1022071	282551	1655836	356387	27498	4076097	182602551	430291	4070106	1401080	791940256	1024677	1024840	885644494	58891527	346795	2126557	847345	53049019	6305337
CV_ZT11	CV_18	3951474	1654696	6299229	5307100	106737467	1005438	16049016	987087	2170134	255481121	2963421	1219661	1234150853	684725	17166462	438329	380513	138701926	50290583	3360494	2743921	14912894	158545	36922731	460534731	10049318	2256039	17989048	1429988	211437	1980218	282212	38512	3919676	192979327	463283	4579332	1256621	788066085	977403	974551	803666623	57845372	107630	1932606	798879	44861277	6297282
CV_ZT11	CV_19	4429462	1632623	4979338	3888536	177118795	427935	146971	903892	3270451	215507441	3076361	565701	1983010071	305763	18252960	441273	873840	160033451	53188815	704653	2058042	35218955	249874	38812718	563571325	83491	1175099	64306008	947956	365830	2860426	495094	57240	4155379	90913363	456609	4204240	2257354	838152787	1007172	1472487	1282694879	84654456	112403	11958204	1718985	137341423	9524169
CV_ZT11	CV_20	4028647	1614313	4147591	4052309	167420619	856515	147270	996657	3198334	228154185	2807805	594723	1866415303	280652	17031246	412846	810377	154869405	49196061	973374	2129704	29593182	114934	37446265	557519824	46325	1150466	54789968	1233084	446376	4118278	407718	43948	3724943	59737317	448169	3933558	2185493	794468830	1133784	1237680	1211696498	73612362	272393	10871510	1915364	121440546	9772093
CV_ZT11	CV_101	3247816	1432700	9487922	8351693	174497210	944705	8299763	852554	3071358	257473454	2174850	1449939	1427425868	634813	18776092	512155	226677	152529940	54593263	225842	2964031	9376179	362661	41529292	517293043	18098554	3975338	25668458	718573	303319	1651374	397867	101822	4530705	230845018	547735	5459425	1468274	797175720	1119383	1387861	684897188	78277763	2321075	1075961	1048082	63242882	7698872
CV_ZT11	CV_102	3793427	1378058	9957781	8455444	170390752	966685	7002125	915425	3064177	266349632	3290501	1328138	1517506625	696560	19264040	506655	230742	154246865	58197517	555573	3043503	11152610	836719	42238647	561031627	19549805	3869881	28389540	827959	298998	1555084	465240	93245	4367484	224893467	539877	6062642	1632460	853539505	1285513	1462495	912073924	87048321	2205193	1419821	1037488	73978982	7328471
CV_ZT17	CV_66	2807752	581798	3094967	3801986	83499423	1640	1062	362498	2464705	165660814	1006430	62583	1840189507	120806	10612968	267627	513624	93947641	33562070	122751	12853	20821293	485309	48013817	491601388	5118	771131	38474816	450093	292358	1188001	472616	48548	2417204	67461936	293529	2786736	969882	537530464	672134	1187758	626987824	71630002	833542	4446797	308120	129680039	6527662
CV_ZT17	CV_67	5605964	606755	4699560	4461890	53695005	44527	105292	843791	4883664	351443856	3234280	871350	2364098358	310549	19258732	496041	838120	163036916	69250236	1249058	957603	19754037	106495	47980327	800651579	61964	1298521	56438212	584134	501945	6133989	861933	66017	5074031	93942784	665855	5834979	2880660	888342103	1586916	2144190	1384108952	132460604	2710379	11327820	2098168	235383920	11664852
CV_ZT17	CV_68	4761780	534459	4974870	3974380	73043822	195556	102640	890252	4424369	330585756	2610633	864703	2014865973	294651	18525990	479174	646970	151219114	57866707	1209435	1394483	21918579	83712	46047732	740767164	81163	1188963	57113796	552415	394124	5086674	705527	52565	4187024	131822800	624581	4899038	2481126	845344296	1246724	1994878	1359881173	113332296	2289922	6102900	2507746	173297479	8758033
CV_ZT17	CV_69	4396634	660899	5079632	5028158	108710489	104250	103000	897317	4329166	331030598	2677314	659642	2156228972	339546	19534120	521907	834740	173112788	62657933	1186189	1237686	20581468	226556	50309230	726861149	64784	1509905	59145060	474198	480389	5029830	692405	49823	4232398	42405358	647928	5758191	3131430	853708425	1213122	1952226	1272176071	113689921	2367215	11491949	2329642	216821963	12509904
CV_ZT17	CV_70	4154739	677642	4361013	2190161	133069373	50084	160142	852689	3594611	303050080	1980211	635971	1827871090	259520	18478398	477181	701268	167696519	59070849	4130868	895382	1895334	84738	42819881	756577328	48976	482583	46963196	755756	364854	10256050	556493	22573	4118421	39758732	492594	4889224	2708846	331857755	1249155	1387609	1338828679	89286737	2490517	10234100	901508	179929499	11297462
CV_ZT17	CV_71	4412342	546167	4407778	4428180	68260773	608732	75513	798763	3679187	370852363	2059163	1317613	2037081427	360547	19074222	482136	515779	174238299	59410163	3416531	1432374	31661234	140729	42630186	594233989	66313	1387597	62682700	882861	353522	4076089	565854	43621	4292446	183410820	602389	4309668	2721599	882147728	1101841	1422441	1365772800	93210648	4244774	8175064	2029065	146694642	8716763
CV_ZT17	CV_122	3675229	757077	6018469	5722635	53642026	1160555	4438118	793992	2706582	299004482	2117873	1261653	1773607857	455359	17523934	472426	226829	134405624	56834519	8407894	1343798	8800734	206212	45944281	579104723	12682010	2844752	27358262	510802	205479	2562670	392013	30060	4191062	199421194	533288	4227549	1466252	789183976	1043538	1052370	862239508	71680397	2838796	1400556	509735	103926865	6847364
CV_ZT17	CV_123	3846003	938970	5307751	5142259	84910290	927539	8437037	1105464	1919903	277201854	4173404	1439497	1192510526	483887	16591672	435550	182337	141596053	54019287	9154984	1654205	7630637	102930	45276193	480807666	17895851	2054799	20470076	608218	174380	2289261	301339	39854	4142992	202814033	552467	4757909	1317289	774852375	1127020	771148	762169163	61381880	4144582	902982	473419	62693339	6377133
CV_ZT23	CV_78	3375298	488800	5921010	5784860	175181910	1388709	85500	817209	3496357	251253455	2312126	827808	1882240952	425870	17055640	430790	524837	148511828	54479654	931420	1988329	28073846	173792	40389609	515466704	176715	2001192	49004176	654297	276043	1864382	456774	73114	4161812	172659484	617961	4444187	1874950	838140826	1127138	1380475	1045241096	80347084	1610539	4844495	2406793	85949086	8507273
CV_ZT23	CV_79	5289688	639062	3987574	3504355	141839402	156723	23366	916292	3780200	250984711	3099198	852310	1992529578	277778	17659562	453138	500873	155240874	55199260	3383933	1200203	25915198	59462	37008257	692911860	123190	918407	56268512	835932	356388	4313396	554712	31615	3951156	148605499	521069	4052747	2409591	848561656	1114446	1474791	1197327628	71446071	2067020	7393923	1177555	154954196	7143188
CV_ZT23	CV_80	4691685	504030	12252865	9556445	174279265	510900	1375008	942175	5186900	334813120	4333608	1140565	2211115291	487881	17226706	438745	311868	117998760	61006769	5654	1870513	12936020	231339	56230600	686789189	3594425	4922741	41979440	391347	353241	1103629	637457	130621	5585873	181363235	533583	7087429	1549359	834188414	1594065	1845545	1057856161	102817453	1973203	1459554	454248	151859584	7509082
CV_ZT23	CV_81	4559957	436767	6395775	6109424	77141110	518395	2868271	735156	4011801	293774240	2118976	1025673	1864609087	575952	17845000	425484	276057	147877653	60018133	2045625	1983646	12855830	161072	44627493	640061685	12609634	2544271	35399828	570804	284966	1928450	566910	66704	4739163	192843474	590498	5075847	1518594	795981280	1226858	1578956	1045333078	93329560	1947606	2412747	833800	98692694	7487527
CV_ZT23	CV_82	3970679	471449	4941633	5339147	114748277	370070	83166	686726	4276433	291894121	1708390	896187	1983529759	336037	18260306	430017	610713	155404498	54856273	1914080	1285564	27576143	82237	44481069	647744976	49085	1942904	60893384	511034	335036	2447518	603978	53496	4969683	173704398	567850	4188934	2310028	814654240	1042461	1626068	1180369424	97612519	2190073	8430811	2070989	146979359	8630533
CV_ZT23	CV_83	3991922	450292	5390490	4201660	91703384	35245	87476	767587	5594888	327220632	2076169	390330	2223983642	275648	18728790	498201	973762	156435709	57229120	729628	690700	9197565	76163	50735400	783405177	43529	903738	48401540	533786	482053	5852358	737330	53225	5394448	1853288	600669	3716167	2439081	813184318	1165630	1951217	1204954060	110208686	1932175	12457440	1157428	212558215	14405877
CV_ZT23	CV_117	4450053	569869	5406028	3376206	145488283	58092	110647	910236	4707309	295851719	2254325	591106	2127056664	301371	18747660	491350	782939	155202743	58747259	1088083	1038422	14954725	111677	46830874	717148784	53748	1062382	56491568	720285	407638	5847527	591670	40080	5138722	11963428	558404	4498025	2742828	842102263	1296640	1488761	1284683504	98572130	1898105	11328166	1764038	168489602	13640110
CV_ZT23	CV_118	4832852	484898	6156031	5357805	68435946	378421	90238	633617	5698195	342572204	1534922	758534	2109063305	367021	19293226	514230	612140	156087454	60209738	1443366	907829	23177837	108442	47088164	704695839	44281	1544172	57374316	515869	460998	4322061	786332	74566	5771761	135537264	603192	4634947	2609180	882519743	1259068	1999109	1366032377	117447532	2025528	8402369	2151498	195653840	10127229
ABX_ZT5	ABX_72	3987919	956594	4341063	4418135	22321152	331430	109041	746385	3508169	297460637	3687676	969883	1994514678	338207	18886650	446021	516271	130925492	54827151	1740555	1457158	26695135	203644	40067069	637886166	93609	1559765	62112804	412894	372317	5514178	577096	55382	4463597	166681844	481050	3928864	2401298	826218844	1414045	1464018	1373765609	99804361	3001935	6314712	2738814	158621033	7895902
ABX_ZT5	ABX_73	9023811	889109	8782999	7886817	29649614	1164023	74034	1176899	4482412	473184259	3990772	1031125	2658665039	595026	25054256	649818	721493	194686727	72586290	253096	2387180	33860956	310040	46963837	650307762	53791	3270008	73825360	2048021	428654	4313110	800352	101613	6257052	215573128	761297	6506353	2874930	1059398481	1648251	2173150	1428507681	124682684	4664074	8063545	2703428	152830093	12692983
ABX_ZT5	ABX_74	5114203	900320	4890595	3474238	23973487	850416	4187832	936406	3043057	329562985	3357887	1513872	1722201835	603972	19193964	478745	231893	144891015	55272460	5185750	1366209	11280276	83298	44174933	592160060	13745147	1268224	35474248	632456	304688	3740751	503869	29852	4902650	226720308	539616	4595779	1738799	864530778	1314151	1261165	1009277417	87869971	3222873	1690255	1172795	94291092	7414069
ABX_ZT5	ABX_75	3454393	958015	4587231	4176804	56375011	594659	7108532	639455	2429436	229004425	2182425	1204935	1471441552	555661	19102878	504611	272452	123102050	60271320	9469383	1346518	8421425	106260	36264693	509603618	22178994	1653698	25599878	825589	225736	3663034	356541	27914	3961527	235443387	519250	3229013	1483127	783994969	1173087	899035	808857132	60807247	5189969	684354	833912	82937172	7868994
ABX_ZT5	ABX_76	6182707	1026496	5110342	4342117	38518544	169197	76786	1346367	3113809	316785525	5180905	413032	2429566418	303054	19241034	462962	942607	149478561	63198340	1188819	1030894	30909320	190642	41218051	138280841	33178	1306366	69460168	1242008	427857	5553106	514130	38056	5082497	82837536	529455	5005994	2483779	847835097	1702796	1320270	1103258914	90760381	7306577	11960944	2000551	188557404	10084871
ABX_ZT5	ABX_77	4220355	742536	4099303	4236642	36114789	618784	160009	1186074	2944788	289850320	4025068	1001634	1818434846	334240	17294758	446550	498496	132990182	54714886	3746363	1489926	25452408	123716	37280498	627983411	110010	1253809	58069376	691341	356479	5358474	448474	45556	4343431	167868860	466914	4239049	2304543	781856545	1220717	1272118	1228669177	82833463	4378055	6252880	1983641	142478727	8015824
ABX_ZT5	ABX_84	3795975	1040452	10831455	9884605	121284938	993471	6935711	1004717	2426144	253355883	3253393	1493970	1624366655	562127	18807200	487724	300264	152573465	59769130	27685	2650633	7104955	294952	41953965	514182413	20220155	5662844	22855378	783914	244367	1198442	299805	234991	4737396	236511668	525292	6105389	1509281	828753381	1359492	1137448	908325319	77590079	2051244	785577	725629	75337837	6561633
ABX_ZT5	ABX_86	3569662	950726	11103073	9267422	74054853	904819	4750233	1233337	2457995	287351829	6318549	1540554	1616553235	482201	17427750	460008	365572	128075226	58697488	31635	2792238	10264868	236796	40077931	563848001	12063891	5418209	28638562	594246	231873	1176238	321875	150297	5292772	231985277	576587	6293030	1280480	779960559	1869224	1037967	833972210	75203088	2553723	1328649	1037100	76357650	4650226
ABX_ZT11	ABX_62	7138792	1500067	9755457	10815902	56450578	644870	90853	1731342	4935680	452730844	10340263	1274839	3240729692	602261	26526916	656265	1091360	174275840	87138590	210111	2159511	30839163	728941	58601827	815001611	233262	3479549	77295752	1056114	509908	1920241	1039995	198650	6065031	354303544	694066	7211062	3285942	1100342068	2791857	2816008	1252475240	134413263	5951646	5387765	1756135	188519275	9858220
ABX_ZT11	ABX_63	3971616	1125971	4223064	3969542	21245191	36166	107423	729516	4587554	325127857	1813134	652657	1916689603	338808	19486766	538544	690436	119163896	56164157	1401227	926112	19437453	238481	50453106	835623828	73868	938588	52224256	779545	513212	5658847	851989	50417	3651031	101385709	501287	4589117	2575012	835877247	1229516	2080849	1419305983	126831455	3468892	7334006	1868124	222562552	12339931
ABX_ZT11	ABX_64	301395	204310	1420485	2627304	8509609	121001	79503	73854	221028	34551042	159435	184014	329033695	65192	2049095	56662	25630	15909536	6070181	13957	197498	3099248	42373	8541508	164735009	239344	325173	4153179	50751	41246	100882	27336	40825	315938	17471932	47435	586031	168242	121481143	137006	148485	96301915	13832327	323991	97975	73258	9431629	1442783
ABX_ZT11	ABX_65	4307678	1341212	5672958	7007173	42149161	2772	49050	1212146	2907347	331879518	6319592	314122	2678554193	378233	19380180	503877	983000	144343267	55238972	273527	1368459	30596519	85728	49768748	612897321	122674	1500248	70791472	586938	415029	2706838	644485	66508	4009332	158569389	547955	5123991	1979030	850254776	1618257	1795470	1167110206	120243115	3286548	4528971	559661	134531866	9381973
ABX_ZT11	ABX_87	3832195	1356334	3784785	4096031	92469626	281633	118556	953636	2770535	258198121	2655065	846603	1785771200	375587	18874928	488378	582456	161465030	56774126	2814460	2022790	24961032	200400	35459812	680709921	98634	984607	63141000	489786	397894	4190117	514503	29535	3791043	134004992	462643	4474681	2241153	803916273	1282851	1472391	1340778990	89673554	1735032	8293532	2043426	151197421	9317719
ABX_ZT11	ABX_88	3559822	1283946	4197400	3983337	69190892	139484	93014	938301	2643996	275745752	3650260	870328	1880028462	314681	18516948	507611	565681	157219662	56021464	2429765	1960373	25274116	73649	38741220	637179995	101706	861517	62899968	495444	417128	4470675	447194	26495	3772991	124132075	468527	4287068	2120417	767311048	1387603	1300674	1276098246	82251684	2539841	4852108	1573555	137706363	8858028
ABX_ZT11	ABX_89	2881960	1251033	9251539	8699320	26636720	939112	2844482	827441	1886141	284525054	3235837	1209585	1399040683	523906	17177760	472384	269532	127043913	50686480	355323	2700151	16411371	572059	32275863	521619252	8085252	5202049	37452760	745221	245637	2118292	366521	69437	3340767	196583794	424384	4296211	1432773	741984049	1122838	1120773	1286565672	75369344	4077439	2249630	2018887	84354441	7232082
ABX_ZT11	ABX_90	4388619	770948	5626160	6021200	78887297	769783	1059794	1368036	2566704	293667049	5516724	1726761	1788591073	636780	19380864	459677	369538	163507690	61297796	2780391	3043873	30509793	505215	45449406	611764929	4307608	3183165	56922212	1567098	415614	3848490	442391	71484	3910292	182386445	529181	4636152	2030471	844282092	1452896	1445279	1447027810	95588482	3807239	5736754	1901077	158237565	8791361
ABX_ZT17	ABX_104	9291412	589445	9339630	3267802	120317968	32483	95932	1003219	6034656	565584162	3505654	894894	3526300258	370758	23716178	635778	658342	143352328	91245623	850167	1717190	26512731	1607011	55745474	965584462	15105	665181	70066256	413575	598533	6088804	955883	61995	7611877	129813765	597584	8492807	3515638	1195915099	2324755	2347633	2218880489	164436988	4381400	9682852	1608435	315240215	11699151
ABX_ZT17	ABX_105	4546690	354917	4447195	3943695	83197995	539946	119175	857961	2695583	277337967	2690236	1042606	2011892713	332988	19086076	463673	518956	177004369	59171692	1935622	2394763	33038935	202933	35536313	591425490	303463	1019450	65701428	456188	344979	4023042	437463	34121	3743287	181699997	551416	3947414	2268085	826704519	972054	1273306	1402149523	83314410	3069509	5127781	2216794	122782465	8628446
ABX_ZT17	ABX_106	3911279	426810	7958615	8245895	45668492	694434	1378098	764118	3300829	322128273	2314892	1446550	1702309597	545025	19843190	475558	356163	162742898	60722201	998617	2488873	20197306	1219911	35982209	3501612	4620398	4517067	52366920	551473	238237	3011817	549579	64758	4088779	211283376	667278	4517463	1925194	921855002	1295537	1467296	1483837303	95890190	2272603	3800229	1788822	124410623	8783714
ABX_ZT17	ABX_107	5988297	500756	10897533	9211690	14538278	480863	214187	1267405	4272900	390592222	5658292	1188344	2655351712	507167	21783492	585723	801781	158354723	72327397	103391	1594126	25671176	3323563	39150525	901797372	129820	4903608	58889624	586280	392188	4046854	717138	107697	5680723	246362509	737472	6160203	2866729	971775016	1745146	2050667	1476550556	131970193	4189638	4804652	1547920	226434837	8679041
ABX_ZT17	ABX_108	5846002	996317	17736812	15717532	20941738	2500408	378724	850579	4296491	462211688	2609905	1547284	3925989411	702900	29629390	718994	674046	206044920	80983356	60820	920378	27410947	2113617	85407820	1194825917	627802	4071663	50638124	669313	442953	3027298	455958	596958	5492635	342809512	862864	5642719	2552706	1281440298	1662873	2086848	1381926325	148382656	3711127	738150	1483240	212728960	12330313
ABX_ZT17	ABX_119	4229282	446574	9807694	6789958	48611790	1256612	138999	720637	4728337	337913717	2175896	897056	2108817337	531137	22496452	650955	515149	168458319	67518675	215466	1244230	21489993	631940	46509846	764614842	311162	2280544	54521392	607240	362186	3141386	796390	307402	4295365	261038830	696318	5462703	2452310	925385157	1510915	2352846	1495753851	137558184	2096180	4560084	1713698	204844778	9270123
ABX_ZT17	ABX_121	4549550	504352	6036097	6188159	140945087	1267244	436753	890327	3127168	230169531	2564638	781320	2084566301	664209	19756028	527717	403243	174181448	56837858	575080	2593761	28108009	420764	37555212	541377846	2735305	1767806	54102932	530700	283529	2314850	543016	93979	3286610	205386954	622298	4500056	1977953	850986989	1110608	1521461	1396321131	88909372	2151559	4376582	2806939	99045995	7879093
ABX_ZT23	ABX_109	4108102	348849	5494969	6046285	13534610	1267680	212313	763119	3211361	274660901	3050648	676886	1919129391	626024	19312460	482318	573016	142493118	62905666	444429	2128391	28126428	456632	33034149	515423706	976097	2126568	54556032	691870	298848	3935428	502997	62417	3875786	183992328	593013	4503079	2078490	796201848	1248494	1545700	1330318933	85210179	6588429	4032535	2769049	127885001	8983207
ABX_ZT23	ABX_110	3513170	802659	10725660	10575432	24638308	1220284	202542	800690	3213874	291697672	2882336	1297434	3378247758	312932	18384854	452040	521052	142856650	61714627	61746	750250	16098307	1092885	93437500	645456818	943392	2558354	27168266	832201	344131	1313598	479354	219295	4360712	181398187	526162	4693589	1450728	952309505	1153137	1930918	811190417	103789713	6824886	1509761	499357	84219113	9257995
ABX_ZT23	ABX_111	6684991	841351	17683870	11413445	40691446	822178	1286682	2568562	3677262	423646008	15662000	1513476	3305916359	810348	22241950	582870	536052	114383598	81456645	90892	1703668	25866589	1263405	76236865	897931543	4503056	2718899	48767596	1795968	329227	3558693	285106	456455	5937907	270273281	949508	7752951	2101465	1072261773	3069788	1342588	1365289052	114463293	16444840	297593	646410	149214664	9443423
ABX_ZT23	ABX_112	4288514	384791	10077864	9653240	31355650	1230430	782270	1457248	2594821	338989471	11214586	1169700	1901359808	732823	18089080	475448	441578	137919138	65331958	179790	2913873	26290527	556460	35353090	521285105	2188636	3962750	50140776	1479378	253226	2557445	412162	125091	5331446	231949709	722970	6831239	1744007	828025210	2150976	1156055	1151122225	82364352	9496995	2360991	1234937	81784410	7616771
ABX_ZT23	ABX_113	6782474	1411298	19087237	16243657	113073709	139432	120980	1907321	6535424	494192046	11891692	1771388	5026991516	549208	25397662	630526	810614	178377287	93186471	52254	1781284	29755410	1055391	115985921	1338921422	232803	4653556	74871480	1271413	528918	2915166	763944	968582	7045840	323624715	866744	8551813	2653589	1318091389	3419450	2863702	1224972464	216809214	2473706	2346815	1761478	218434624	11548335
ABX_ZT23	ABX_114	5587977	819631	13370153	13283887	44902108	969132	293318	2650711	3659440	419096899	17953615	1830562	2772691057	565314	19990044	512156	445172	131902709	74809719	185972	1132422	22118430	2344911	80018669	876008624	896401	2624904	43449828	737997	363920	1539567	360796	310073	6012436	259246669	897124	7450261	1714595	1073647375	3258280	1377624	1199992496	118103931	5955675	415232	595146	100773292	6510336
ABX_ZT23	ABX_115	3974833	487653	7643302	7290391	63547541	1035548	387299	1517448	2619743	319650278	9475850	1125339	2305238846	688025	18072146	478901	497575	148913800	60383538	313309	2871656	30607379	595221	33337460	517284170	1249400	2067010	54973388	818500	244485	2097154	409023	96341	4927134	238100018	672410	5471843	1947177	832383876	2032228	1160964	1149940508	77887580	7045408	3138485	1636318	67358470	7628556
ABX_ZT23	ABX_116	3266138	355534	5955934	7650743	56239200	499572	4196975	789064	2404800	267623632	2166024	1062846	1353331980	540856	17173400	438577	224816	144033157	52192208	1579169	2334060	13603815	331434	26614109	482282576	11929433	3168480	36200744	603102	207717	1615680	363047	51572	4269622	184779492	561264	4183626	1539525	738896770	959291	945431	1314703504	63671144	3857659	2086317	2158488	80083953	7228472
[truncated: 72 more columns]
