# Supplementary material for: Gut microbiota shape diurnal rhythms of amino acid metabolism in the mouse prefrontal cortex
Source: Mol Metab. 2026 Jan 12;104:102319. doi: 10.1016/j.molmet.2026.102319 (PMC12865551; doi:10.1016/j.molmet.2026.102319)
Supplement: Table S2 — Detailed statistical data. [file mmc2.xlsx]

## Sheet: Table S2
PERMANOVA - Group*Time								Pairwise Analysis			Enrichement analysis
	Df	SumOfSqs	R2	F	Pr(>F)			Feature	q_value		Term	total	expected	hits	FDR	ratio
Model	3	1094.84	0.655133	10.7648	0.001			AICA_riboside	0.284533		Valine, leucine and isoleucine biosynthesis	8	0.182	4	0.00118	21.978
Residual	17	576.334	0.344867	NA	NA			Acetylcholine	0.0855065		Arginine and proline metabolism	36	0.819	5	0.0411	6.10501
Total	20	1671.17	1	NA	NA			Acetylglycine	0.164422		Phenylalanine, tyrosine and tryptophan biosynthesis	4	0.091	2	0.0623	21.978
								Adenine	0.301398		Glutathione metabolism	28	0.637	4	0.0623	6.27943
Rhythmicity Analysis - Prefrontal Cortex								Adenosine	0.0830647		beta-Alanine metabolism	21	0.478	3	0.172	6.27615
Metabolites	CV_acro	ABX_acro	CV_amplitude	ABX_amplitude	CV_q.val	ABX_q.val		Allantoin	0.684527		Phenylalanine metabolism	8	0.182	2	0.172	10.989
X1_Methyladenosine	3.1795	20.5656	0.0629222	0.0250062	0.559857	0.921525		Aminoadipic_acid	0.24568		Purine metabolism	70	1.59	5	0.216	3.14465
Methylhistidine	9.68478	8.54356	0.626297	0.539012	1.78674e-09	2.5903e-05		Anserine	0.0433453		Alanine, aspartate and glutamate metabolism	28	0.637	3	0.239	4.70958
X4_Guanidinobutanoic_acid	5.35085	20.6028	0.103828	0.227865	0.44385	0.149015		Argininosuccinic_acid	0.50446		Glycine, serine and threonine metabolism	33	0.75	3	0.308	4
X4_Hydroxybenzaldehyde	6.0988	20.6837	0.0889441	0.128285	0.653201	0.646964		Benzaldehyde	0.175108		Arginine biosynthesis	14	0.318	2	0.308	6.28931
L_Acetylcarnitine	9.90999	12.0839	0.181096	0.185998	0.551833	0.668205		Butyrylcarnitine	9.42092e-07
Adenosine	11.3262	23.4489	0.605909	0.626904	0.663058	0.341996		CDP_ethanolamine	0.990235
X3_AMP	10.1487	3.29282	1.17124	0.642287	0.348879	0.422993		Carnosine	0.036575
Anserine	8.93378	1.76059	0.121385	0.137416	0.163751	0.362751		Choline	0.347183
L_Arginine	23.7169	17.5364	0.202761	0.0950967	0.0710693	0.422993		Citicoline	0.595363
L_Carnitine	19.9922	16.195	0.125916	0.0403641	0.00301264	0.646964		Creatine	0.209758
Carnosine	7.49591	0.991981	0.210116	0.323634	0.220227	0.23893		Creatinine	0.144668
Citicoline	15.5575	0.572919	0.178341	0.085547	0.689697	0.724572		Cytidine	0.693241
Choline	0.357996	18.1854	0.101356	0.103484	0.46871	0.390576		Cytidine_monophosphate	0.244509
Cytidine_monophosphate	8.86403	22.16	0.181911	0.0685225	0.44385	0.672926		D_Ribulose_5_phosphate	0.0775553
Creatine	7.38577	12.7281	0.0275597	0.0627257	0.653201	0.149015		Deoxycytidine	0.877061
Creatinine	7.79011	12.9179	0.0262407	0.0802165	0.724951	0.136169		Fumaric_acid	0.160421
Cytidine	23.6957	13.4181	0.066416	0.125923	0.923188	0.642916		Galactaric_acid	0.281036
Glutamic_acid	13.7419	12.8045	0.0407079	0.0900296	0.663058	0.31247		Glutamic_acid	0.693284
Glutamine	23.1296	18.343	0.0318632	0.0337529	0.646766	0.425007		Glutamine	0.749747
Glutathione	15.935	9.14528	0.948877	0.799444	0.163751	0.333895		Glutaric_acid	0.297863
Oxidized_glutathione	7.79421	9.75746	0.412882	0.0883999	0.419093	0.794456		Glutathione	0.0302862
Guanine	5.78007	15.1955	0.203241	0.219539	0.653201	0.289592		Glycine	0.0136199
Hexose_dimer	8.8095	19.0905	0.482474	0.950543	0.0948588	0.000530404		Guanidoacetic_acid	0.221711
Histidine	18.5614	18.6073	0.108573	0.0232098	0.188185	0.960103		Guanine	0.115104
Hypoxanthine	22.3495	7.0747	0.0941946	0.191039	0.405838	0.827649		Guanosine	0.266805
Inosinic_acid	10.9071	1.87232	0.910858	0.756081	0.643363	0.528078		Guanosine_monophosphate	0.142264
Indole_3_carboxaldehyde	6.89226	23.9971	0.085935	0.142263	0.850074	0.686613		Hexose1	0.5239
Inosine	0.195869	13.5272	0.169572	0.182023	0.502179	0.274081		Hexose2	0.332131
Isovalerylcarnitine	8.67368	3.55766	0.366116	0.250661	0.00301264	0.136169		Hexose_dimer	7.48882e-07
Lysine	4.36411	11.7495	0.152365	0.19415	0.44385	0.118538		Histidine	0.635132
Malic_acid	0.0382063	10.6131	0.0946906	0.168936	0.890954	0.646964		Homo_L_arginine	0.677769
Methionine	23.1567	13.2919	0.178502	0.186069	0.270382	0.274081		Hydroxyphenyllactic_acid	0.000588514
Methionine_sulfoxide	4.45556	20.7361	0.377969	0.464432	0.0710693	0.258499		Hypoxanthine	0.813211
N_a_Acetyl_L_arginine	2.18754	1.21303	0.105499	0.101932	0.00301264	0.136169		Indole	0.984782
N_Acetyl_L_aspartic_acid	12.398	21.8138	0.374132	0.11307	0.646766	0.350723		Indole_3_carboxaldehyde	0.775034
N_Acetyl_L_glutamic_acid	20.4748	21.0413	0.0938765	0.130214	0.00394769	0.00215696		Inosine	0.0254243
N_Acetylglutamine	11.8432	21.7564	0.0181439	0.0405918	0.911464	0.678556		Inosinic_acid	0.148683
N_Acetylneuraminic_acid	22.2042	13.2926	0.0761773	0.135769	0.730117	0.23893		Isocitric_acid	0.760226
Niacinamide	5.21571	14.8657	0.0660017	0.0442937	0.550377	0.349556		Isoleucine	0.011716
Pantothenic_acid	2.3292	0.22266	0.0662345	0.0916102	0.382073	0.460026		Isovalerylcarnitine	0.0021003
Phenylalanine	1.08921	14.4644	0.127525	0.17502	0.46871	0.136169		L_Acetylcarnitine	1
Phosphorylcholine	0.754984	14.9092	0.0621611	0.164182	0.757821	0.149015		L_Alanine	0.0423213
Proline	23.729	14.8687	0.105401	0.141194	0.483171	0.136842		L_Arabinose	0.0445036
Propionylcarnitine	19.6914	0.82643	1.22308	0.308874	0.000238808	0.149015		L_Arabitol	0.64852
Pyridoxal	21.0209	11.6865	0.238015	0.568902	0.757821	0.23893		L_Arginine	0.0235192
X1_2_3_Trihydroxybenzene	18.4509	12.6311	0.0659997	0.154144	0.919339	0.672926		L_Asparagine	0.0171617
Pyroglutamic_acid	21.883	13.6755	0.285037	0.252801	0.245411	0.136169		L_Aspartic_acid	0.271174
Serine	23.3452	12.5621	0.0551343	0.14247	0.837766	0.177629		L_Carnitine	0.114121
Spermine	14.0435	9.8237	0.0649296	0.45402	0.643363	0.166719		L_Cystine	0.148989
Taurine	7.2833	11.6419	0.0297062	0.0327392	0.689697	0.594269		L_Threonine	0.0497315
Thiamine	23.5435	14.0438	0.231558	0.157447	0.551833	0.642916		L_Tryptophan	0.0175111
L_Tryptophan	0.481202	14.5699	0.137639	0.126629	0.405838	0.249432		L_Tyrosine	0.0177774
L_Tyrosine	2.0716	13.2331	0.0964244	0.0730903	0.245411	0.350723		L_Valine	0.00554665
Uracil	22.3388	13.1444	0.280281	0.329795	0.0959882	0.0728014		Lactic_acid	0.562218
Uridine	2.38305	15.4463	0.0880497	0.104835	0.646766	0.31247		Leucine	0.00845461
Xanthine	23.2564	13.8597	0.304102	0.304865	0.44385	0.149015		Lysine	0.0296558
gamma_Aminobutyric_acid	1.67461	16.8981	0.0502513	0.1191	0.643363	0.31247		Malic_acid	0.526126
Deoxycytidine	6.27744	11.2209	0.123657	0.151469	0.828398	0.390576		Mannitol	0.097159
Aminoadipic_acid	9.09729	9.40688	0.20369	0.318822	0.0108171	2.5903e-05		Methionine	0.00599449
X2_Ethylhydracrylic_acid	3.8055	21.5317	0.199534	0.466702	0.483171	0.136169		Methionine_sulfoxide	0.00872704
Oxoglutaric_acid	18.1126	1.49356	0.108377	0.172224	0.88968	0.657842		Methylhistidine	0.105673
X4_Hydroxyproline	17.4719	11.1827	0.108367	0.27748	0.419093	0.0784556		N2_Acetylornithine	0.804232
X7_Methylguanine	3.65803	3.32424	0.069193	0.0822727	0.245411	0.390576		NAD	0.0253583
X8_Aminooctanoic_acid	3.96711	21.4705	0.138857	0.205424	0.119944	0.160423		N_Acetyl_D_glucosamine	0.30517
Acetylcholine	11.9757	2.81165	0.414381	0.722031	0.663058	0.258499		N_Acetyl_L_alanine	0.00199272
N_Acetylhistidine	23.4599	12.8742	0.154281	0.10737	0.119944	0.398217		N_Acetyl_L_aspartic_acid	0.214653
Adenine	18.9592	21.8654	0.353383	0.206207	0.0325112	0.425007		N_Acetyl_L_glutamic_acid	0.520406
AICA_riboside	22.952	17.0264	0.438279	0.228568	0.460917	0.678556		N_Acetyl_L_methionine	0.891618
L_Alanine	23.0307	14.0939	0.138714	0.106619	0.483171	0.315926		N_Acetylglutamine	0.675313
L_Arabinose	2.26698	21.2529	0.238613	0.428705	0.20165	0.141488		N_Acetylhistidine	0.0052856
Allantoin	10.9687	6.17111	0.0856607	0.0393082	0.44385	0.886348		N_Acetylneuraminic_acid	0.0786488
Argininosuccinic_acid	22.7924	20.3203	0.230744	0.126389	0.0841951	0.646964		N_a_Acetyl_L_arginine	1
L_Asparagine	0.826722	13.8875	0.0902038	0.0946202	0.44385	0.23893		N_alpha_Acetyl_L_lysine	1
L_Aspartic_acid	23.9682	12.0325	0.112862	0.10797	0.757821	0.62063		Niacinamide	0.117258
Benzaldehyde	12.9341	0.102806	0.125739	0.137967	0.486645	0.672926		Nicotinic_acid	0.648907
X3_tert_Butyl_4_hydroxyanisole	12.3153	22.1787	0.058314	0.0948847	0.718896	0.806226		O_Phosphoethanolamine	0.387566
Butyrylcarnitine	19.2631	3.04923	0.420353	0.572603	0.00567316	0.00215696		Ornithine	0.00991481
CDP_ethanolamine	13.3726	9.18424	0.0729169	0.0526444	0.730117	0.707712		Oxidized_glutathione	0.365145
cis_Aconitic_acid	20.066	12.1864	0.523483	0.930383	0.724951	0.398217		Oxoglutaric_acid	0.951771
L_Cystine	22.8538	19.8674	1.07729	0.215067	0.290764	0.715791		Pantothenic_acid	1
Fumaric_acid	7.36967	0.755042	0.178197	0.159697	0.382073	0.359906		Phenylalanine	0.0110877
Glutaric_acid	1.71851	20.8118	0.0351893	0.262065	0.88968	0.315926		Phosphorylcholine	0.085659
Glycine	21.7886	13.0636	0.0991715	0.162865	0.544168	0.148369		Pinene	0.959149
Guanosine_monophosphate	11.5486	1.14219	0.516179	0.5231	0.689697	0.422993		Proline	0.0191036
Guanidoacetic_acid	6.19711	0.112221	0.108073	0.119194	0.486645	0.136169		Propionylcarnitine	5.65947e-06
Guanosine	4.2612	14.7275	0.219386	0.278989	0.708687	0.341996		Putrescine	0.347979
Hexose1	9.22086	13.8602	0.068783	0.0272279	0.255527	0.863042		Pyridoxal	0.075864
Hexose2	12.7071	8.63966	0.811722	0.618764	0.253574	0.31247		Pyroglutamic_acid	0.00343229
Homo_L_arginine	18.7537	20.1748	0.284578	0.103318	0.0781042	0.876254		Serine	0.0699021
Hydroxyphenyllactic_acid	9.72902	1.45862	0.674404	0.727496	0.245411	0.023565		Spermine	0.155359
Indole	6.48957	0.231467	0.0744228	0.11502	0.876008	0.774568		Succinic_acid	0.193712
Isocitric_acid	10.868	7.4243	0.244652	0.423634	0.825317	0.333895		Taurine	0.976709
Isoleucine	2.12468	14.8516	0.150996	0.172543	0.290764	0.141329		Thiamine	0.132959
Lactic_acid	9.37243	2.64226	0.375041	0.200139	0.643363	0.863042		Threonic_acid	0.463045
Leucine	0.697263	15.2611	0.172801	0.195669	0.330412	0.136169		Trigonelline	0.463147
Galactaric_acid	19.0125	10.4047	0.165743	0.680451	0.876008	0.333895		Uracil	7.94055e-05
N_Acetyl_L_alanine	22.4291	15.4811	0.320139	0.221416	0.0959882	0.136169		Uridine	0.207079
N_Acetyl_D_glucosamine	21.3162	14.4171	0.0973617	0.222915	0.8488	0.333895		Uridine_5_diphosphate	1
Acetylglycine	6.36591	21.0772	0.277746	0.56196	0.689697	0.333274		Uridine_5_monophosphate	0.0532103
N_alpha_Acetyl_L_lysine	17.0317	19.387	0.169785	0.0485227	0.837766	0.646964		Valproic_acid	0.32657
N_Acetyl_L_methionine	23.9941	18.9157	0.151718	0.0458312	0.7835	0.87531		X1_2_3_Trihydroxybenzene	0.898417
N2_Acetylornithine	23.1844	22.2465	0.0720889	0.138208	0.502179	0.136169		X1_Methyladenosine	0.703221
NAD	16.6627	4.33188	0.324379	0.227402	0.405838	0.333895		X2_Ethylhydracrylic_acid	0.0538088
Nicotinic_acid	3.2171	23.4238	0.199818	0.245439	0.419093	0.427188		X3_AMP	0.0627102
O_Phosphoethanolamine	13.575	10.5924	0.0505229	0.187594	0.663058	0.296088		X3_tert_Butyl_4_hydroxyanisole	0.598911
Ornithine	23.4256	16.7387	0.216117	0.107894	0.0412646	0.398217		X4_Guanidinobutanoic_acid	0.0159126
Pinene	2.89882	5.55173	0.0554173	0.0575652	0.44385	0.427678		X4_Hydroxybenzaldehyde	0.313933
Putrescine	11.125	4.56033	0.119586	0.150936	0.689697	0.33061		X4_Hydroxyproline	0.0229204
D_Ribulose_5_phosphate	18.8652	8.26264	0.106738	0.442356	0.876008	0.136169		X7_Methylguanine	1
Mannitol	3.59665	5.27334	0.0397962	0.275992	0.757821	0.220617		X8_Aminooctanoic_acid	0.0184768
Succinic_acid	13.9967	21.6916	0.0741163	0.430304	0.919339	0.220617		Xanthine	0.0116686
L_Arabitol	7.52163	17.447	0.0877921	0.0142814	0.643363	0.980494		Xanthosine	0.00170909
Threonic_acid	2.93398	22.5287	0.179467	0.333837	0.663058	0.23893		cis_Aconitic_acid	0.227776
L_Threonine	23.6962	14.8839	0.046284	0.178294	0.837766	0.0522559		gamma_Aminobutyric_acid	0.0974684
Trigonelline	23.8807	3.07731	0.136886	0.128676	0.119944	0.333895
Uridine_5_diphosphate	10.2603	5.83914	0.206939	0.266257	0.0727733	0.783609
Uridine_5_monophosphate	13.1302	2.89529	0.348406	0.382038	0.419093	0.341996
L_Valine	2.53854	13.7268	0.204903	0.205591	0.220227	0.15068
Valproic_acid	15.7043	23.3887	0.094972	0.131299	0.44385	0.667668
Xanthosine	21.4293	13.1611	0.824867	0.39119	0.0237677	0.333895
